# Supplementary material for: Free Radical Copolymerization of N-Isopropylacrylamide and 2,3-Dihydroxypropyl Methacrylate: Reaction Kinetics and Characterizations
Source: Materials (Basel). 2025 Apr 2;18(7):1614. doi: 10.3390/ma18071614 (PMC11990630; doi:10.3390/ma18071614)
Supplement: Supplementary file 1 [file materials-18-01614-s001.zip]

Archive with 1 entries (1 files):
- materials-3549603-supplementary.pdf
